# Supplementary material for: Investigating the OXA Variants of ESKAPE Pathogens
Source: Antibiotics (Basel). 2021 Dec 15;10(12):1539. doi: 10.3390/antibiotics10121539 (PMC8699015; doi:10.3390/antibiotics10121539)
Supplement: Supplementary file 1 [file antibiotics-10-01539-s001.zip]

Archive with 2 entries (2 files):
- antibiotics-1401819-supplementary.pdf
- Figure S2.pdf
